# Supplementary material for: Individual Health Management (IHM) for Stress—A Randomised Controlled Trial (TALENT II Study)
Source: Healthcare (Basel). 2025 Dec 4;13(23):3181. doi: 10.3390/healthcare13233181 (PMC12692462; doi:10.3390/healthcare13233181)
Supplement: Supplementary file 1 [file healthcare-13-03181-s001.zip]

Archive with 1 entries (1 files):
- healthcare-3990669-supplementary.pdf
